# Supplementary material for: Longitudinal Trajectories of Dietary Fibre Intake and Its Determinants in Early Childhood: Results from the Melbourne InFANT Program
Source: Nutrients. 2023 Apr 17;15(8):1932. doi: 10.3390/nu15081932 (PMC10145308; doi:10.3390/nu15081932)
Supplement: Supplementary file 1 [file nutrients-15-01932-s001.zip]

Archive with 4 entries (4 files):
- Thorsteinsdottir_Supplementary_Table S1.pdf
- Thorsteinsdottir_Supplementary_Table S2.pdf
- Thorsteinsdottir_Supplementary_Table S3.pdf
- Thorsteinsdottir_Supplementary_Table S4.pdf
